# Supplementary material for: Milk-Derived miR-22-3p Promotes Proliferation of Human Intestinal Epithelial Cells (HIECs) by Regulating Gene Expression
Source: Nutrients. 2022 Nov 19;14(22):4901. doi: 10.3390/nu14224901 (PMC9695551; doi:10.3390/nu14224901)
Supplement: Supplementary file 1 [file nutrients-14-04901-s001.zip]

Archive with 1 entries (1 files):
- nutrients-2015180-supplementary.pdf
